# Supplementary material for: Artificial Intelligence in Surgery: A Systematic Review of Use and Validation
Source: J Clin Med. 2024 Nov 24;13(23):7108. doi: 10.3390/jcm13237108 (PMC11642125; doi:10.3390/jcm13237108)
Supplement: Supplementary file 1 [file jcm-13-07108-s001.zip]

Archive with 1 entries (1 files):
- jcm-3314790-supplementary.pdf
